# Supplementary material for: Seed-Specific Silencing of Abundantly Expressed Soybean Bowman–Birk Protease Inhibitor Genes by RNAi Lowers Trypsin and Chymotrypsin Inhibitor Activities and Enhances Protein Digestibility
Source: Int J Mol Sci. 2025 Jul 19;26(14):6943. doi: 10.3390/ijms26146943 (PMC12294982; doi:10.3390/ijms26146943)
Supplement: Supplementary file 1 [file ijms-26-06943-s001.zip]

Archive with 1 entries (1 files):
- ijms-3728768-supplementary.pdf
